# Supplementary material for: Giant chromosomes of a tiny plant—the complete telomere-to-telomere genome assembly of the simple thalloid liverwort Apopellia endiviifolia (Jungermanniopsida, Marchantiophyta)
Source: Gigascience. 2025 Nov 29;15:giaf145. doi: 10.1093/gigascience/giaf145 (PMC12885004; doi:10.1093/gigascience/giaf145)
Supplement: giaf145_Supplemental_Files [file giaf145_supplemental_files.zip]

Archive with 2 entries (2 files):
- GIGA-D-25-00252-34-36.pdf
- Supplementary Table S2.xlsx
