# Supplementary material for: Giant chromosomes of a tiny plant—the complete telomere-to-telomere genome assembly of the simple thalloid liverwort Apopellia endiviifolia (Jungermanniopsida, Marchantiophyta)
Source: Gigascience. 2025 Nov 29;15:giaf145. doi: 10.1093/gigascience/giaf145 (PMC12885004; doi:10.1093/gigascience/giaf145)
Supplement: giaf145_Supplemental_Files [file giaf145_supplemental_files.zip › Supplementary Table S2.xlsx]

## Sheet: Supplementary Table S1. 
Supplementary Table S2. Synteny block between Herbertus hutchinsiae and Apopellia endiviifolia detected by ntSynt software.
No. Pair	Species	Chromosome	Start position	End position	Strand
0	Herbertus.fasta	OZ218194.1	24436244	24441332	+	5
0	Pellia.fasta	Ch7	151041506	151046733	-	5
1	Herbertus.fasta	OZ218194.1	31500484	31503970	+	4
1	Pellia.fasta	Ch4	126588902	126593412	+	4
2	Herbertus.fasta	OZ218194.1	38532339	38538570	+	6
2	Pellia.fasta	Ch7	160314436	160370592	-	6
3	Herbertus.fasta	OZ218194.1	40233411	40235141	+	6
3	Pellia.fasta	Ch1	232254525	232256434	-	6
4	Herbertus.fasta	OZ218194.1	43996978	43998801	+	5
4	Pellia.fasta	Ch4	165123353	165125540	+	5
5	Herbertus.fasta	OZ218194.1	44190386	44206893	+	8
5	Pellia.fasta	Ch4	226584631	226601803	+	8
6	Herbertus.fasta	OZ218194.1	67332110	67334569	+	5
6	Pellia.fasta	Ch7	149349454	149351681	-	5
7	Herbertus.fasta	OZ218194.1	72661641	72672081	+	4
7	Pellia.fasta	Ch7	151233136	151253066	+	4
8	Herbertus.fasta	OZ218194.1	73151556	73153625	+	6
8	Pellia.fasta	Ch7	104737367	104739431	-	6
9	Herbertus.fasta	OZ218194.1	81196380	81203496	+	9
9	Pellia.fasta	Ch1	303658522	303671244	+	9
10	Herbertus.fasta	OZ218194.1	95240947	95244695	+	4
10	Pellia.fasta	Ch2	317479637	317510520	-	4
11	Herbertus.fasta	OZ218194.1	98125876	98134671	+	4
11	Pellia.fasta	Ch7	83671154	83717060	+	4
12	Herbertus.fasta	OZ218194.1	111925847	111928535	+	4
12	Pellia.fasta	Ch7	144284745	144289048	+	4
13	Herbertus.fasta	OZ218194.1	124093186	124097037	+	7
13	Pellia.fasta	Ch4	222850526	222855711	+	7
14	Herbertus.fasta	OZ218194.1	128423605	128427079	+	4
14	Pellia.fasta	Ch1	316055152	316059004	-	4
15	Herbertus.fasta	OZ218194.1	129044858	129047955	+	4
15	Pellia.fasta	Ch7	65377826	65380810	+	4
16	Herbertus.fasta	OZ218194.1	129244857	129256798	+	5
16	Pellia.fasta	Ch7	113276892	113297360	-	5
17	Herbertus.fasta	OZ218194.1	129923155	129928896	+	5
17	Pellia.fasta	Ch1	450257091	450264619	-	5
18	Herbertus.fasta	OZ218194.1	130008667	130011851	+	4
18	Pellia.fasta	Ch3	178551938	178555099	+	4
19	Herbertus.fasta	OZ218194.1	130767884	130769575	+	5
19	Pellia.fasta	Ch4	181602993	181604469	-	5
20	Herbertus.fasta	OZ218194.1	131679070	131682174	+	5
20	Pellia.fasta	Ch4	193909272	193915575	-	5
21	Herbertus.fasta	OZ218194.1	131787786	131789196	+	5
21	Pellia.fasta	Ch4	193392382	193394853	+	5
22	Herbertus.fasta	OZ218194.1	134877883	134879801	+	5
22	Pellia.fasta	Ch1	193893277	193895143	-	5
23	Herbertus.fasta	OZ218194.1	135221175	135223196	+	10
23	Pellia.fasta	Ch7	89928498	89930463	+	10
24	Herbertus.fasta	OZ218194.1	136031529	136033913	+	5
24	Pellia.fasta	Ch1	249682119	249684750	+	5
25	Herbertus.fasta	OZ218194.1	136734486	136735692	+	6
25	Pellia.fasta	Ch7	134326447	134328038	-	6
26	Herbertus.fasta	OZ218194.1	138302998	138309986	+	5
26	Pellia.fasta	Ch3	123041985	123084803	+	5
27	Herbertus.fasta	OZ218194.1	138490484	138491904	+	6
27	Pellia.fasta	Ch1	210210485	210211913	-	6
28	Herbertus.fasta	OZ218194.1	142214523	142220397	+	5
28	Pellia.fasta	Ch4	196570611	196577310	-	5
29	Herbertus.fasta	OZ218194.1	143904116	143916689	+	5
29	Pellia.fasta	Ch1	293253336	293268849	+	5
30	Herbertus.fasta	OZ218194.1	146272427	146275437	+	5
30	Pellia.fasta	Ch8	155358796	155362375	+	5
31	Herbertus.fasta	OZ218194.1	148541933	148543846	+	5
31	Pellia.fasta	Ch4	224597546	224599500	-	5
32	Herbertus.fasta	OZ218194.1	150790793	150798067	+	5
32	Pellia.fasta	Ch4	224051992	224065616	-	5
33	Herbertus.fasta	OZ218194.1	151234307	151253238	+	5
33	Pellia.fasta	Ch4	64091144	64160274	-	5
34	Herbertus.fasta	OZ218194.1	152683349	152686686	+	5
34	Pellia.fasta	Ch3	288778805	288782690	+	5
35	Herbertus.fasta	OZ218194.1	152734493	152744737	+	8
35	Pellia.fasta	Ch4	202217236	202238535	-	8
36	Herbertus.fasta	OZ218194.1	153423798	153425490	+	4
36	Pellia.fasta	Ch4	170504469	170506405	+	4
37	Herbertus.fasta	OZ218194.1	153699860	153715007	+	6
37	Pellia.fasta	Ch4	103306587	103327165	+	6
38	Herbertus.fasta	OZ218194.1	154117388	154121899	+	4
38	Pellia.fasta	Ch4	181561112	181571183	+	4
39	Herbertus.fasta	OZ218194.1	158897583	158900095	+	5
39	Pellia.fasta	Ch4	98717061	98719542	-	5
40	Herbertus.fasta	OZ218194.1	159275542	159280313	+	9
40	Pellia.fasta	Ch4	177594244	177600116	-	9
41	Herbertus.fasta	OZ218194.1	160971229	160977981	+	11
41	Pellia.fasta	Ch3	159618595	159633505	+	11
42	Herbertus.fasta	OZ218194.1	163372243	163376213	+	6
42	Pellia.fasta	Ch4	142745048	142749154	+	6
43	Herbertus.fasta	OZ218194.1	164910021	164919625	+	6
43	Pellia.fasta	Ch4	179177191	179189531	-	6
44	Herbertus.fasta	OZ218194.1	167602188	167610970	+	7
44	Pellia.fasta	Ch3	270311654	270326233	+	7
45	Herbertus.fasta	OZ218194.1	170071446	170075129	+	4
45	Pellia.fasta	Ch1	316497158	316501006	+	4
46	Herbertus.fasta	OZ218194.1	173541175	173542999	+	4
46	Pellia.fasta	Ch4	101693457	101695081	-	4
47	Herbertus.fasta	OZ218194.1	177654684	177656256	+	4
47	Pellia.fasta	Ch1	232665232	232666764	-	4
48	Herbertus.fasta	OZ218194.1	184096867	184099550	+	4
48	Pellia.fasta	Ch4	223841681	223844335	+	4
49	Herbertus.fasta	OZ218194.1	185727983	185729749	+	4
49	Pellia.fasta	Ch4	175170812	175182601	-	4
50	Herbertus.fasta	OZ218194.1	188258507	188272864	+	9
50	Pellia.fasta	Ch3	122886806	122916281	+	9
51	Herbertus.fasta	OZ218194.1	189636467	189641726	+	10
51	Pellia.fasta	Ch4	222962061	222968059	+	10
52	Herbertus.fasta	OZ218194.1	191761950	191764870	+	7
52	Pellia.fasta	Ch2	472010234	472013607	+	7
53	Herbertus.fasta	OZ218195.1	3694246	3695276	+	4
53	Pellia.fasta	Ch2	85935207	85936293	-	4
54	Herbertus.fasta	OZ218195.1	4788079	4831761	+	4
54	Pellia.fasta	Ch2	92217116	92352352	+	4
55	Herbertus.fasta	OZ218195.1	10831548	10833308	+	4
55	Pellia.fasta	Ch1	521577499	521651461	-	4
56	Herbertus.fasta	OZ218195.1	15113403	15124833	+	4
56	Pellia.fasta	Ch1	526930027	527063699	+	4
57	Herbertus.fasta	OZ218195.1	16884182	16888200	+	5
57	Pellia.fasta	Ch2	75001783	75004720	+	5
58	Herbertus.fasta	OZ218195.1	19146839	19150124	+	5
58	Pellia.fasta	Ch2	102594215	102597435	-	5
59	Herbertus.fasta	OZ218195.1	26368861	26373388	+	4
59	Pellia.fasta	Ch1	348008130	348012524	-	4
60	Herbertus.fasta	OZ218195.1	27875760	27883995	+	4
60	Pellia.fasta	Ch2	424168564	424224639	-	4
61	Herbertus.fasta	OZ218195.1	29042372	29047371	+	4
61	Pellia.fasta	Ch2	445021130	445027137	-	4
62	Herbertus.fasta	OZ218195.1	29104964	29110408	+	4
62	Pellia.fasta	Ch2	417129262	417138192	+	4
63	Herbertus.fasta	OZ218195.1	30384661	30392252	+	5
63	Pellia.fasta	Ch2	416691788	416700239	-	5
64	Herbertus.fasta	OZ218195.1	34938920	34941311	+	4
64	Pellia.fasta	Ch1	334585410	334606642	+	4
65	Herbertus.fasta	OZ218195.1	37168209	37171374	+	4
65	Pellia.fasta	Ch1	349037930	349041309	-	4
66	Herbertus.fasta	OZ218195.1	41118051	41119816	+	4
66	Pellia.fasta	Ch1	409627243	409630658	+	4
67	Herbertus.fasta	OZ218195.1	42952775	42958265	+	4
67	Pellia.fasta	Ch2	144707312	144729829	-	4
68	Herbertus.fasta	OZ218195.1	43181066	43190847	+	7
68	Pellia.fasta	Ch2	354027986	354039189	+	7
69	Herbertus.fasta	OZ218195.1	43238356	43243375	+	6
69	Pellia.fasta	Ch1	324276864	324288190	-	6
70	Herbertus.fasta	OZ218195.1	45778823	45785369	+	5
70	Pellia.fasta	Ch2	314720199	314729023	-	5
71	Herbertus.fasta	OZ218195.1	46264233	46267501	+	4
71	Pellia.fasta	Ch2	336720798	336724003	-	4
72	Herbertus.fasta	OZ218195.1	46704903	46712488	+	5
72	Pellia.fasta	Ch2	220040308	220046799	+	5
73	Herbertus.fasta	OZ218195.1	51830061	51854660	+	10
73	Pellia.fasta	Ch2	330780292	330971554	+	10
74	Herbertus.fasta	OZ218195.1	52492408	52495327	+	4
74	Pellia.fasta	Ch2	293624879	293629055	-	4
75	Herbertus.fasta	OZ218195.1	57169449	57177459	+	4
75	Pellia.fasta	Ch2	330419699	330445225	+	4
76	Herbertus.fasta	OZ218195.1	61455925	61462166	+	6
76	Pellia.fasta	Ch2	335669235	335699597	+	6
77	Herbertus.fasta	OZ218195.1	62473510	62486061	+	7
77	Pellia.fasta	Ch2	252663165	252673978	+	7
78	Herbertus.fasta	OZ218195.1	65175658	65178250	+	5
78	Pellia.fasta	Ch2	459773127	459776582	+	5
79	Herbertus.fasta	OZ218195.1	67397118	67473255	+	13
79	Pellia.fasta	Ch2	225389922	225559888	+	13
80	Herbertus.fasta	OZ218195.1	68787803	68819094	+	10
80	Pellia.fasta	Ch2	454702276	454732391	+	10
81	Herbertus.fasta	OZ218195.1	72532660	72537316	+	4
81	Pellia.fasta	Ch2	395345908	395365443	-	4
82	Herbertus.fasta	OZ218195.1	75417474	75424503	+	8
82	Pellia.fasta	Ch2	438855198	438862521	+	8
83	Herbertus.fasta	OZ218195.1	77769258	77772326	+	6
83	Pellia.fasta	Ch2	167128244	167144920	+	6
84	Herbertus.fasta	OZ218195.1	78894870	78896861	+	4
84	Pellia.fasta	Ch2	205072127	205075100	-	4
85	Herbertus.fasta	OZ218195.1	80402058	80404788	+	5
85	Pellia.fasta	Ch2	437976886	437979513	+	5
86	Herbertus.fasta	OZ218195.1	80762957	80775798	+	6
86	Pellia.fasta	Ch2	396711170	396729339	+	6
87	Herbertus.fasta	OZ218195.1	80888510	80896485	+	5
87	Pellia.fasta	Ch2	438232019	438244028	-	5
88	Herbertus.fasta	OZ218195.1	84464902	84474381	+	5
88	Pellia.fasta	Ch2	385059330	385125942	+	5
89	Herbertus.fasta	OZ218195.1	86173686	86180705	+	9
89	Pellia.fasta	Ch2	433345047	433372248	+	9
90	Herbertus.fasta	OZ218195.1	91381936	91389242	+	4
90	Pellia.fasta	Ch2	180063982	180071651	-	4
91	Herbertus.fasta	OZ218195.1	94396578	94404258	+	6
91	Pellia.fasta	Ch1	237401237	237452776	-	6
92	Herbertus.fasta	OZ218195.1	96525044	96526634	+	5
92	Pellia.fasta	Ch2	395723990	395725867	-	5
93	Herbertus.fasta	OZ218195.1	98109795	98120288	+	8
93	Pellia.fasta	Ch2	264629962	264665918	+	8
94	Herbertus.fasta	OZ218195.1	98143161	98149377	+	6
94	Pellia.fasta	Ch2	202508900	202514679	-	6
95	Herbertus.fasta	OZ218195.1	99676814	99682962	+	5
95	Pellia.fasta	Ch2	239959006	239974347	-	5
96	Herbertus.fasta	OZ218195.1	104945027	104948810	+	7
96	Pellia.fasta	Ch2	288234203	288238244	+	7
97	Herbertus.fasta	OZ218195.1	110673337	110675690	+	4
97	Pellia.fasta	Ch2	125381227	125386909	+	4
98	Herbertus.fasta	OZ218195.1	114160209	114167903	+	4
98	Pellia.fasta	Ch1	328860822	328868278	+	4
99	Herbertus.fasta	OZ218195.1	117058756	117066924	+	5
99	Pellia.fasta	Ch4	100102577	100111402	+	5
100	Herbertus.fasta	OZ218195.1	118276231	118278374	+	6
100	Pellia.fasta	Ch1	410319948	410322082	+	6
101	Herbertus.fasta	OZ218195.1	129977726	129981195	+	4
101	Pellia.fasta	Ch3	264751926	264755347	-	4
102	Herbertus.fasta	OZ218195.1	134551458	134553830	+	4
102	Pellia.fasta	Ch1	243943885	243945796	+	4
103	Herbertus.fasta	OZ218196.1	11260033	11261985	+	9
103	Pellia.fasta	Ch3	438676372	438694407	-	9
104	Herbertus.fasta	OZ218196.1	24115176	24126590	+	5
104	Pellia.fasta	Ch1	10900581	10941109	-	5
105	Herbertus.fasta	OZ218196.1	24969862	24971856	+	6
105	Pellia.fasta	Ch1	29271603	29273606	-	6
106	Herbertus.fasta	OZ218196.1	25161378	25165234	+	9
106	Pellia.fasta	Ch1	147501865	147505770	+	9
107	Herbertus.fasta	OZ218196.1	27772092	27779424	+	4
107	Pellia.fasta	Ch4	109183706	109191892	+	4
108	Herbertus.fasta	OZ218196.1	37399052	37400435	+	7
108	Pellia.fasta	Ch1	43731386	43732642	+	7
109	Herbertus.fasta	OZ218196.1	39792473	39800104	+	4
109	Pellia.fasta	Ch3	441500950	441514344	-	4
110	Herbertus.fasta	OZ218196.1	39943101	39944730	+	6
110	Pellia.fasta	Ch3	425047248	425048802	+	6
111	Herbertus.fasta	OZ218196.1	41842007	41851633	+	4
111	Pellia.fasta	Ch3	432391970	432401448	-	4
112	Herbertus.fasta	OZ218196.1	43118724	43121817	+	5
112	Pellia.fasta	Ch1	44589257	44592065	-	5
113	Herbertus.fasta	OZ218196.1	43500330	43521881	+	6
113	Pellia.fasta	Ch1	49796252	49834394	-	6
114	Herbertus.fasta	OZ218196.1	48003672	48005345	+	4
114	Pellia.fasta	Ch1	90115000	90116305	-	4
115	Herbertus.fasta	OZ218196.1	48037540	48052139	+	5
115	Pellia.fasta	Ch1	281206807	281213491	+	5
116	Herbertus.fasta	OZ218196.1	49761860	49764374	+	5
116	Pellia.fasta	Ch1	71252369	71256284	-	5
117	Herbertus.fasta	OZ218196.1	52209098	52210279	+	8
117	Pellia.fasta	Ch4	25539818	25540930	+	8
118	Herbertus.fasta	OZ218196.1	53403589	53406279	+	4
118	Pellia.fasta	Ch3	363566280	363571840	-	4
119	Herbertus.fasta	OZ218196.1	54107848	54137887	+	5
119	Pellia.fasta	Ch6	204281511	204300815	+	5
120	Herbertus.fasta	OZ218196.1	54263415	54269185	+	7
120	Pellia.fasta	Ch8	186391504	186397310	+	7
121	Herbertus.fasta	OZ218196.1	56001949	56006437	+	5
121	Pellia.fasta	Ch1	109579770	109584978	-	5
122	Herbertus.fasta	OZ218196.1	56521426	56526811	+	6
122	Pellia.fasta	Ch1	127789532	127803436	-	6
123	Herbertus.fasta	OZ218196.1	58409776	58411702	+	5
123	Pellia.fasta	Ch8	75783628	75794099	+	5
124	Herbertus.fasta	OZ218196.1	59510138	59512725	+	4
124	Pellia.fasta	Ch3	103525808	103528290	+	4
125	Herbertus.fasta	OZ218196.1	64143853	64146310	+	4
125	Pellia.fasta	Ch4	80765097	80767671	+	4
126	Herbertus.fasta	OZ218196.1	67289550	67361963	+	5
126	Pellia.fasta	Ch3	124427888	124494789	+	5
127	Herbertus.fasta	OZ218196.1	68288279	68291836	+	8
127	Pellia.fasta	Ch8	187063770	187067294	-	8
128	Herbertus.fasta	OZ218196.1	68509376	68512300	+	5
128	Pellia.fasta	Ch4	42886650	42889348	+	5
129	Herbertus.fasta	OZ218196.1	68960907	68966777	+	5
129	Pellia.fasta	Ch1	116432920	116445990	-	5
130	Herbertus.fasta	OZ218196.1	69621806	69638044	+	4
130	Pellia.fasta	Ch3	182447461	182449618	-	4
131	Herbertus.fasta	OZ218196.1	69753036	69762937	+	8
131	Pellia.fasta	Ch4	43322259	43332563	+	8
132	Herbertus.fasta	OZ218196.1	77283260	77284835	+	6
132	Pellia.fasta	Ch4	55200684	55202283	+	6
133	Herbertus.fasta	OZ218196.1	77710792	77713863	+	4
133	Pellia.fasta	Ch3	364944593	364948621	+	4
134	Herbertus.fasta	OZ218196.1	78647892	78651880	+	4
134	Pellia.fasta	Ch1	108415642	108419459	-	4
135	Herbertus.fasta	OZ218196.1	79771931	79780905	+	5
135	Pellia.fasta	Ch1	115504845	115517449	+	5
136	Herbertus.fasta	OZ218196.1	79868480	79877312	+	5
136	Pellia.fasta	Ch1	74331142	74342996	+	5
137	Herbertus.fasta	OZ218196.1	80706043	80711354	+	4
137	Pellia.fasta	Ch4	113410204	113415189	+	4
138	Herbertus.fasta	OZ218196.1	82051321	82055531	+	4
138	Pellia.fasta	Ch3	375693991	375712014	+	4
139	Herbertus.fasta	OZ218196.1	83299096	83303613	+	4
139	Pellia.fasta	Ch1	126478844	126485130	+	4
140	Herbertus.fasta	OZ218196.1	84795356	84796728	+	5
140	Pellia.fasta	Ch8	176192132	176193492	-	5
141	Herbertus.fasta	OZ218196.1	85116517	85120556	+	7
141	Pellia.fasta	Ch8	76114437	76120429	+	7
142	Herbertus.fasta	OZ218196.1	87428964	87433584	+	4
142	Pellia.fasta	Ch1	175792870	175821513	-	4
143	Herbertus.fasta	OZ218196.1	87621565	87631655	+	5
143	Pellia.fasta	Ch4	87135835	87157461	-	5
144	Herbertus.fasta	OZ218196.1	87708354	87712301	+	4
144	Pellia.fasta	Ch1	178760964	178782080	-	4
145	Herbertus.fasta	OZ218196.1	87815145	87816220	+	4
145	Pellia.fasta	Ch4	64808389	64809508	-	4
146	Herbertus.fasta	OZ218196.1	88035882	88037988	+	4
146	Pellia.fasta	Ch8	75009261	75011115	-	4
147	Herbertus.fasta	OZ218196.1	90561808	90564855	+	5
147	Pellia.fasta	Ch1	31677956	31680619	-	5
148	Herbertus.fasta	OZ218196.1	91727287	91734889	+	5
148	Pellia.fasta	Ch3	415613352	415623474	+	5
149	Herbertus.fasta	OZ218196.1	92137079	92143720	+	6
149	Pellia.fasta	Ch3	95103525	95113333	-	6
150	Herbertus.fasta	OZ218196.1	94705153	94712721	+	5
150	Pellia.fasta	Ch3	98295683	98308523	-	5
151	Herbertus.fasta	OZ218196.1	95160430	95168342	+	6
151	Pellia.fasta	Ch4	60755452	60763348	+	6
152	Herbertus.fasta	OZ218196.1	96246491	96248690	+	5
152	Pellia.fasta	Ch8	107253430	107255756	+	5
153	Herbertus.fasta	OZ218196.1	96379741	96382696	+	4
153	Pellia.fasta	Ch1	129619530	129622736	+	4
154	Herbertus.fasta	OZ218196.1	96664493	96670220	+	5
154	Pellia.fasta	Ch8	166749133	166783305	+	5
155	Herbertus.fasta	OZ218196.1	98436378	98437908	+	6
155	Pellia.fasta	Ch5	138647897	138649938	-	6
156	Herbertus.fasta	OZ218196.1	99027210	99030607	+	4
156	Pellia.fasta	Ch1	110959278	110966086	-	4
157	Herbertus.fasta	OZ218196.1	100317915	100324075	+	5
157	Pellia.fasta	Ch4	68418433	68430880	-	5
158	Herbertus.fasta	OZ218196.1	100345540	100394187	+	9
158	Pellia.fasta	Ch4	189712291	189806267	+	9
159	Herbertus.fasta	OZ218196.1	100418034	100419872	+	9
159	Pellia.fasta	Ch8	60575557	60577770	+	9
160	Herbertus.fasta	OZ218196.1	100815562	100819976	+	5
160	Pellia.fasta	Ch4	81334896	81343180	+	5
161	Herbertus.fasta	OZ218196.1	101147789	101151030	+	8
161	Pellia.fasta	Ch8	145295935	145307406	-	8
162	Herbertus.fasta	OZ218196.1	102853483	102861304	+	10
162	Pellia.fasta	Ch1	124059537	124067976	+	10
163	Herbertus.fasta	OZ218196.1	103217173	103219688	+	5
163	Pellia.fasta	Ch8	191980059	191982487	-	5
164	Herbertus.fasta	OZ218196.1	106581467	106584975	+	4
164	Pellia.fasta	Ch1	63789052	63792090	+	4
165	Herbertus.fasta	OZ218196.1	107735443	107746671	+	6
165	Pellia.fasta	Ch1	58450589	58463125	-	6
166	Herbertus.fasta	OZ218196.1	108303220	108307224	+	4
166	Pellia.fasta	Ch1	152833351	152903618	+	4
167	Herbertus.fasta	OZ218196.1	108372807	108375950	+	5
167	Pellia.fasta	Ch1	34297320	34299420	+	5
168	Herbertus.fasta	OZ218196.1	110469869	110471330	+	6
168	Pellia.fasta	Ch3	388187163	388189369	-	6
169	Herbertus.fasta	OZ218196.1	110697053	110701572	+	5
169	Pellia.fasta	Ch3	443276435	443290518	-	5
170	Herbertus.fasta	OZ218196.1	115152453	115154654	+	5
170	Pellia.fasta	Ch1	27164765	27166368	-	5
171	Herbertus.fasta	OZ218196.1	115756401	115771741	+	6
171	Pellia.fasta	Ch7	110544413	110676343	-	6
172	Herbertus.fasta	OZ218196.1	115780877	115785655	+	5
172	Pellia.fasta	Ch7	110313160	110401421	-	5
173	Herbertus.fasta	OZ218196.1	117676875	117681034	+	5
173	Pellia.fasta	Ch1	315067092	315071550	-	5
174	Herbertus.fasta	OZ218196.1	123029364	123030742	+	4
174	Pellia.fasta	Ch3	381654115	381658199	-	4
175	Herbertus.fasta	OZ218196.1	125835322	125838316	+	4
175	Pellia.fasta	Ch5	223761715	223772480	+	4
176	Herbertus.fasta	OZ218196.1	129273830	129277330	+	4
176	Pellia.fasta	Ch3	419896789	419901571	-	4
177	Herbertus.fasta	OZ218197.1	10732645	10734424	+	5
177	Pellia.fasta	Ch1	105719662	105722373	-	5
178	Herbertus.fasta	OZ218197.1	13616030	13621605	+	10
178	Pellia.fasta	Ch1	178464037	178473079	-	10
179	Herbertus.fasta	OZ218197.1	14217793	14219779	+	4
179	Pellia.fasta	Ch1	203509238	203511111	+	4
180	Herbertus.fasta	OZ218197.1	17094943	17101321	+	5
180	Pellia.fasta	Ch3	200971458	200977876	-	5
181	Herbertus.fasta	OZ218197.1	19548211	19565294	+	6
181	Pellia.fasta	Ch1	157556072	157688124	-	6
182	Herbertus.fasta	OZ218197.1	21871476	21873914	+	4
182	Pellia.fasta	Ch2	275334250	275339845	-	4
183	Herbertus.fasta	OZ218197.1	26018635	26022246	+	5
183	Pellia.fasta	Ch1	121856406	121860384	-	5
184	Herbertus.fasta	OZ218197.1	26166887	26168708	+	4
184	Pellia.fasta	Ch1	199912211	199914471	-	4
185	Herbertus.fasta	OZ218197.1	26651602	26656481	+	7
185	Pellia.fasta	Ch1	188898890	188912170	-	7
186	Herbertus.fasta	OZ218197.1	29083760	29084975	+	6
186	Pellia.fasta	Ch3	215128289	215129567	+	6
187	Herbertus.fasta	OZ218197.1	30636764	30641576	+	9
187	Pellia.fasta	Ch1	225556953	225563193	-	9
188	Herbertus.fasta	OZ218197.1	33569399	33576526	+	8
188	Pellia.fasta	Ch1	373534843	373542420	-	8
189	Herbertus.fasta	OZ218197.1	35547810	35550150	+	4
189	Pellia.fasta	Ch1	270844680	270847022	-	4
190	Herbertus.fasta	OZ218197.1	36576595	36579492	+	5
190	Pellia.fasta	Ch1	199437392	199440274	-	5
191	Herbertus.fasta	OZ218197.1	38358952	38360126	+	5
191	Pellia.fasta	Ch5	205159946	205167582	-	5
192	Herbertus.fasta	OZ218197.1	41273695	41276937	+	4
192	Pellia.fasta	Ch3	191427738	191431020	+	4
193	Herbertus.fasta	OZ218197.1	42141346	42146867	+	5
193	Pellia.fasta	Ch1	133035252	133041196	-	5
194	Herbertus.fasta	OZ218197.1	42391374	42398967	+	5
194	Pellia.fasta	Ch3	282574927	282593199	-	5
195	Herbertus.fasta	OZ218197.1	42792921	42796197	+	4
195	Pellia.fasta	Ch1	224509928	224513286	-	4
196	Herbertus.fasta	OZ218197.1	43277558	43281673	+	6
196	Pellia.fasta	Ch1	188711876	188716052	-	6
197	Herbertus.fasta	OZ218197.1	43508698	43519621	+	5
197	Pellia.fasta	Ch1	300287800	300410004	+	5
198	Herbertus.fasta	OZ218197.1	45370614	45375542	+	4
198	Pellia.fasta	Ch3	147380580	147386546	+	4
199	Herbertus.fasta	OZ218197.1	46401246	46412154	+	6
199	Pellia.fasta	Ch4	298596586	298606914	-	6
200	Herbertus.fasta	OZ218197.1	47198784	47200650	+	4
200	Pellia.fasta	Ch5	102755078	102757510	-	4
201	Herbertus.fasta	OZ218197.1	47727270	47730422	+	10
201	Pellia.fasta	Ch5	135505452	135508527	-	10
202	Herbertus.fasta	OZ218197.1	50242722	50248321	+	6
202	Pellia.fasta	Ch1	162025999	162032012	-	6
203	Herbertus.fasta	OZ218197.1	51376426	51377904	+	4
203	Pellia.fasta	Ch5	164375603	164378033	+	4
204	Herbertus.fasta	OZ218197.1	51533684	51535769	+	4
204	Pellia.fasta	Ch1	350000133	350003333	-	4
205	Herbertus.fasta	OZ218197.1	51602705	51605743	+	4
205	Pellia.fasta	Ch2	431108358	431114456	-	4
206	Herbertus.fasta	OZ218197.1	51732840	51738785	+	7
206	Pellia.fasta	Ch5	198244051	198249276	+	7
207	Herbertus.fasta	OZ218197.1	51959356	51960892	+	4
207	Pellia.fasta	Ch5	234609074	234612680	-	4
208	Herbertus.fasta	OZ218197.1	52305856	52309799	+	4
208	Pellia.fasta	Ch3	280066478	280072287	-	4
209	Herbertus.fasta	OZ218197.1	55694377	55698433	+	5
209	Pellia.fasta	Ch5	167828634	167832796	-	5
210	Herbertus.fasta	OZ218197.1	56522122	56523543	+	4
210	Pellia.fasta	Ch1	472989907	472991413	-	4
211	Herbertus.fasta	OZ218197.1	58333625	58350492	+	6
211	Pellia.fasta	Ch5	224086922	224127973	+	6
212	Herbertus.fasta	OZ218197.1	61169316	61173945	+	7
212	Pellia.fasta	Ch5	230889423	230893908	+	7
213	Herbertus.fasta	OZ218197.1	61663725	61666779	+	4
213	Pellia.fasta	Ch1	373647609	373652616	-	4
214	Herbertus.fasta	OZ218197.1	63229944	63233734	+	4
214	Pellia.fasta	Ch5	128030158	128033793	+	4
215	Herbertus.fasta	OZ218197.1	66692824	66700411	+	4
215	Pellia.fasta	Ch1	452991928	452998908	-	4
216	Herbertus.fasta	OZ218197.1	68189687	68197293	+	5
216	Pellia.fasta	Ch5	215896086	215908908	-	5
217	Herbertus.fasta	OZ218197.1	68359209	68367382	+	4
217	Pellia.fasta	Ch5	215699995	215710975	+	4
218	Herbertus.fasta	OZ218197.1	69659300	69660381	+	6
218	Pellia.fasta	Ch5	266414029	266415246	+	6
219	Herbertus.fasta	OZ218197.1	70555861	70562983	+	7
219	Pellia.fasta	Ch5	215440120	215448872	-	7
220	Herbertus.fasta	OZ218197.1	72314738	72326583	+	4
220	Pellia.fasta	Ch1	436531021	436605830	-	4
221	Herbertus.fasta	OZ218197.1	75393312	75399954	+	6
221	Pellia.fasta	Ch1	390842925	390876268	+	6
222	Herbertus.fasta	OZ218197.1	76216450	76219574	+	5
222	Pellia.fasta	Ch5	304865800	304869358	-	5
223	Herbertus.fasta	OZ218197.1	77259809	77264993	+	8
223	Pellia.fasta	Ch3	292101671	292107141	+	8
224	Herbertus.fasta	OZ218197.1	86577107	86579040	+	4
224	Pellia.fasta	Ch5	243257933	243260108	-	4
225	Herbertus.fasta	OZ218197.1	88280124	88281745	+	4
225	Pellia.fasta	Ch5	291962309	291964569	+	4
226	Herbertus.fasta	OZ218197.1	91194206	91197983	+	5
226	Pellia.fasta	Ch5	242796087	242799749	-	5
227	Herbertus.fasta	OZ218197.1	91647007	91651158	+	4
227	Pellia.fasta	Ch5	271998154	272001626	+	4
228	Herbertus.fasta	OZ218197.1	91852824	91856042	+	5
228	Pellia.fasta	Ch5	108968733	108982162	+	5
229	Herbertus.fasta	OZ218197.1	94135536	94151085	+	5
229	Pellia.fasta	Ch5	275939694	276077272	-	5
230	Herbertus.fasta	OZ218197.1	98386745	98391831	+	8
230	Pellia.fasta	Ch5	277839626	277845187	+	8
231	Herbertus.fasta	OZ218197.1	100789723	100798473	+	4
231	Pellia.fasta	Ch5	290078989	290109179	-	4
232	Herbertus.fasta	OZ218197.1	101630389	101632918	+	13
232	Pellia.fasta	Ch1	416907754	416910835	-	13
233	Herbertus.fasta	OZ218197.1	103226561	103230550	+	6
233	Pellia.fasta	Ch1	398576472	398593341	-	6
234	Herbertus.fasta	OZ218197.1	106681960	106687252	+	7
234	Pellia.fasta	Ch5	307460577	307465016	+	7
235	Herbertus.fasta	OZ218197.1	109183248	109186655	+	5
235	Pellia.fasta	Ch8	168582720	168586046	+	5
236	Herbertus.fasta	OZ218197.1	110784185	110786757	+	4
236	Pellia.fasta	Ch5	301487586	301492108	-	4
237	Herbertus.fasta	OZ218197.1	114373700	114377840	+	4
237	Pellia.fasta	Ch5	308261415	308334850	+	4
238	Herbertus.fasta	OZ218198.1	5802893	5807133	+	4
238	Pellia.fasta	Ch6	25477687	25479106	-	4
239	Herbertus.fasta	OZ218198.1	12586468	12589101	+	4
239	Pellia.fasta	Ch6	25238023	25261828	-	4
240	Herbertus.fasta	OZ218198.1	16178850	16181497	+	6
240	Pellia.fasta	Ch6	102396185	102399624	-	6
241	Herbertus.fasta	OZ218198.1	25960885	25962718	+	5
241	Pellia.fasta	Ch6	136464890	136466737	-	5
242	Herbertus.fasta	OZ218198.1	27632360	27637072	+	7
242	Pellia.fasta	Ch6	1453176	1458521	+	7
243	Herbertus.fasta	OZ218198.1	28925908	28931981	+	5
243	Pellia.fasta	Ch6	232045927	232069752	+	5
244	Herbertus.fasta	OZ218198.1	31178222	31183123	+	6
244	Pellia.fasta	Ch6	76118825	76138120	-	6
245	Herbertus.fasta	OZ218198.1	31442128	31444256	+	4
245	Pellia.fasta	Ch6	197184928	197187071	+	4
246	Herbertus.fasta	OZ218198.1	31566399	31570929	+	4
246	Pellia.fasta	Ch6	116061661	116069349	-	4
247	Herbertus.fasta	OZ218198.1	33116146	33118188	+	4
247	Pellia.fasta	Ch2	365508110	365510271	+	4
248	Herbertus.fasta	OZ218198.1	35475341	35477260	+	7
248	Pellia.fasta	Ch6	189251018	189253236	+	7
249	Herbertus.fasta	OZ218198.1	37325063	37327304	+	4
249	Pellia.fasta	Ch6	208488636	208490717	-	4
250	Herbertus.fasta	OZ218198.1	37640295	37646953	+	8
250	Pellia.fasta	Ch6	135793570	135807207	+	8
251	Herbertus.fasta	OZ218198.1	40026581	40042892	+	7
251	Pellia.fasta	Ch6	218701657	218751445	+	7
252	Herbertus.fasta	OZ218198.1	40163567	40164976	+	4
252	Pellia.fasta	Ch3	332521061	332522186	-	4
253	Herbertus.fasta	OZ218198.1	41794673	41811232	+	7
253	Pellia.fasta	Ch6	63635785	63679948	-	7
254	Herbertus.fasta	OZ218198.1	42088588	42110007	+	5
254	Pellia.fasta	Ch6	84232991	84263634	-	5
255	Herbertus.fasta	OZ218198.1	43958649	43960335	+	6
255	Pellia.fasta	Ch6	70477076	70479158	-	6
256	Herbertus.fasta	OZ218198.1	44035630	44039098	+	4
256	Pellia.fasta	Ch6	113924221	113927748	+	4
257	Herbertus.fasta	OZ218198.1	45542763	45545997	+	4
257	Pellia.fasta	Ch7	63186284	63190349	+	4
258	Herbertus.fasta	OZ218198.1	45766351	45770068	+	4
258	Pellia.fasta	Ch7	75158657	75162629	+	4
259	Herbertus.fasta	OZ218198.1	46282859	46289049	+	8
259	Pellia.fasta	Ch6	184754865	184760636	+	8
260	Herbertus.fasta	OZ218198.1	48646206	48647910	+	4
260	Pellia.fasta	Ch6	81623956	81631204	+	4
261	Herbertus.fasta	OZ218198.1	50822710	50829402	+	5
261	Pellia.fasta	Ch1	286202836	286286104	-	5
262	Herbertus.fasta	OZ218198.1	50833954	50850637	+	14
262	Pellia.fasta	Ch1	286016484	286076515	-	14
263	Herbertus.fasta	OZ218198.1	52811635	52814022	+	4
263	Pellia.fasta	Ch7	18502275	18522388	-	4
264	Herbertus.fasta	OZ218198.1	54369543	54370700	+	4
264	Pellia.fasta	Ch6	165381831	165383003	+	4
265	Herbertus.fasta	OZ218198.1	55175025	55177214	+	4
265	Pellia.fasta	Ch7	3744946	3747207	-	4
266	Herbertus.fasta	OZ218198.1	55578554	55580670	+	4
266	Pellia.fasta	Ch3	227590114	227595302	+	4
267	Herbertus.fasta	OZ218198.1	57169770	57174806	+	4
267	Pellia.fasta	Ch3	205021844	205072726	+	4
268	Herbertus.fasta	OZ218198.1	59365546	59370311	+	5
268	Pellia.fasta	Ch7	19534850	19572920	+	5
269	Herbertus.fasta	OZ218198.1	59567474	59572691	+	7
269	Pellia.fasta	Ch3	323500568	323508172	-	7
270	Herbertus.fasta	OZ218198.1	60049233	60052352	+	5
270	Pellia.fasta	Ch3	272883750	272893239	-	5
271	Herbertus.fasta	OZ218198.1	60998543	61007697	+	4
271	Pellia.fasta	Ch7	94124425	94134912	+	4
272	Herbertus.fasta	OZ218198.1	61012652	61037389	+	6
272	Pellia.fasta	Ch7	6031024	6078625	-	6
273	Herbertus.fasta	OZ218198.1	62484148	62485440	+	5
273	Pellia.fasta	Ch6	198253393	198255279	+	5
274	Herbertus.fasta	OZ218198.1	62927218	62931830	+	5
274	Pellia.fasta	Ch7	32068589	32074120	-	5
275	Herbertus.fasta	OZ218198.1	70561618	70565559	+	6
275	Pellia.fasta	Ch7	79773188	79777343	+	6
276	Herbertus.fasta	OZ218198.1	72081889	72085044	+	5
276	Pellia.fasta	Ch3	355086634	355092294	-	5
277	Herbertus.fasta	OZ218198.1	72694418	72701878	+	6
277	Pellia.fasta	Ch3	248549430	248557643	-	6
278	Herbertus.fasta	OZ218198.1	77317994	77319227	+	4
278	Pellia.fasta	Ch7	92813294	92814722	+	4
279	Herbertus.fasta	OZ218198.1	78089717	78092701	+	4
279	Pellia.fasta	Ch3	126454265	126457171	-	4
280	Herbertus.fasta	OZ218198.1	79290136	79297427	+	4
280	Pellia.fasta	Ch6	193483334	193492087	-	4
281	Herbertus.fasta	OZ218198.1	79320849	79322374	+	7
281	Pellia.fasta	Ch6	11538345	11539653	-	7
282	Herbertus.fasta	OZ218198.1	81456499	81461491	+	5
282	Pellia.fasta	Ch3	153900799	153905552	-	5
283	Herbertus.fasta	OZ218198.1	86395114	86399590	+	4
283	Pellia.fasta	Ch5	267346036	267355312	-	4
284	Herbertus.fasta	OZ218198.1	91788494	91791246	+	4
284	Pellia.fasta	Ch3	148293064	148295989	-	4
285	Herbertus.fasta	OZ218198.1	92020451	92029207	+	6
285	Pellia.fasta	Ch3	365966693	365976891	-	6
286	Herbertus.fasta	OZ218198.1	93645682	93647942	+	4
286	Pellia.fasta	Ch7	70529553	70533026	+	4
287	Herbertus.fasta	OZ218198.1	94505911	94508679	+	4
287	Pellia.fasta	Ch7	36090490	36098220	-	4
288	Herbertus.fasta	OZ218198.1	94814491	94817774	+	6
288	Pellia.fasta	Ch3	197143371	197146820	-	6
289	Herbertus.fasta	OZ218198.1	94845325	94848606	+	4
289	Pellia.fasta	Ch3	180636019	180639806	+	4
290	Herbertus.fasta	OZ218198.1	96540733	96543689	+	7
290	Pellia.fasta	Ch1	210111575	210114943	+	7
291	Herbertus.fasta	OZ218198.1	98185819	98187021	+	4
291	Pellia.fasta	Ch3	134321920	134323131	-	4
292	Herbertus.fasta	OZ218198.1	102266458	102275429	+	4
292	Pellia.fasta	Ch1	249241503	249262098	+	4
293	Herbertus.fasta	OZ218198.1	102569486	102576605	+	5
293	Pellia.fasta	Ch1	208910107	208917281	+	5
294	Herbertus.fasta	OZ218198.1	105164247	105166102	+	4
294	Pellia.fasta	Ch6	55818803	55820839	-	4
295	Herbertus.fasta	OZ218198.1	105438983	105442287	+	4
295	Pellia.fasta	Ch3	384592684	384621875	-	4
296	Herbertus.fasta	OZ218198.1	106738029	106742436	+	8
296	Pellia.fasta	Ch1	66974753	66994052	-	8
297	Herbertus.fasta	OZ218198.1	111475613	111482290	+	6
297	Pellia.fasta	Ch3	126059030	126067813	+	6
298	Herbertus.fasta	OZ218198.1	112884296	112893686	+	5
298	Pellia.fasta	Ch3	386605457	386627395	-	5
299	Herbertus.fasta	OZ218199.1	11587755	11591225	+	6
299	Pellia.fasta	Ch8	115131006	115138141	+	6
300	Herbertus.fasta	OZ218199.1	12323008	12324853	+	4
300	Pellia.fasta	Ch2	51580277	51582140	+	4
301	Herbertus.fasta	OZ218199.1	17425943	17431530	+	9
301	Pellia.fasta	Ch2	3545672	3613187	+	9
302	Herbertus.fasta	OZ218199.1	18956902	18959832	+	5
302	Pellia.fasta	Ch1	288503712	288505952	-	5
303	Herbertus.fasta	OZ218199.1	19584845	19588890	+	4
303	Pellia.fasta	Ch2	45459625	45483279	+	4
304	Herbertus.fasta	OZ218199.1	19632882	19637852	+	4
304	Pellia.fasta	Ch2	46200845	46205592	+	4
305	Herbertus.fasta	OZ218199.1	21997714	21999343	+	4
305	Pellia.fasta	Ch1	515400792	515402491	+	4
306	Herbertus.fasta	OZ218199.1	22754485	22757028	+	6
306	Pellia.fasta	Ch1	464278096	464280073	-	6
307	Herbertus.fasta	OZ218199.1	23557676	23565208	+	4
307	Pellia.fasta	Ch1	459868811	459876913	-	4
308	Herbertus.fasta	OZ218199.1	28024941	28036141	+	7
308	Pellia.fasta	Ch1	508671852	508702994	+	7
309	Herbertus.fasta	OZ218199.1	29180266	29214441	+	4
309	Pellia.fasta	Ch2	59362754	59456450	+	4
310	Herbertus.fasta	OZ218199.1	30310164	30311763	+	8
310	Pellia.fasta	Ch1	505179225	505180856	-	8
311	Herbertus.fasta	OZ218199.1	31657055	31660828	+	4
311	Pellia.fasta	Ch1	89371438	89375153	+	4
312	Herbertus.fasta	OZ218199.1	35599872	35601187	+	4
312	Pellia.fasta	Ch7	139936327	139938834	+	4
313	Herbertus.fasta	OZ218199.1	36443502	36469749	+	13
313	Pellia.fasta	Ch1	402856056	402888479	+	13
314	Herbertus.fasta	OZ218199.1	39211846	39216751	+	8
314	Pellia.fasta	Ch1	516308791	516313609	-	8
315	Herbertus.fasta	OZ218199.1	40289932	40296476	+	4
315	Pellia.fasta	Ch1	489554513	489561417	-	4
316	Herbertus.fasta	OZ218199.1	44124130	44127926	+	5
316	Pellia.fasta	Ch5	86988298	86992594	-	5
317	Herbertus.fasta	OZ218199.1	45098084	45101289	+	4
317	Pellia.fasta	Ch1	396393366	396396759	+	4
318	Herbertus.fasta	OZ218199.1	48045578	48051573	+	5
318	Pellia.fasta	Ch1	461853337	461860396	-	5
319	Herbertus.fasta	OZ218199.1	48730705	48733904	+	5
319	Pellia.fasta	Ch4	313448617	313451693	-	5
320	Herbertus.fasta	OZ218199.1	54114468	54127548	+	4
320	Pellia.fasta	Ch1	419640043	419700904	-	4
321	Herbertus.fasta	OZ218199.1	55414119	55424232	+	7
321	Pellia.fasta	Ch1	435898284	435908806	-	7
322	Herbertus.fasta	OZ218199.1	56627925	56637268	+	4
322	Pellia.fasta	Ch1	499983710	500009312	-	4
323	Herbertus.fasta	OZ218199.1	59598544	59600446	+	5
323	Pellia.fasta	Ch5	153311545	153321942	+	5
324	Herbertus.fasta	OZ218199.1	62286253	62288843	+	4
324	Pellia.fasta	Ch5	80828431	80838982	+	4
325	Herbertus.fasta	OZ218199.1	66651618	66916694	+	4
325	Pellia.fasta	Ch5	142594742	142778214	-	4
326	Herbertus.fasta	OZ218199.1	68641715	68657479	+	5
326	Pellia.fasta	Ch1	443831653	443992427	-	5
327	Herbertus.fasta	OZ218199.1	68839349	68842395	+	6
327	Pellia.fasta	Ch5	140772422	140775960	-	6
328	Herbertus.fasta	OZ218199.1	71253846	71255252	+	5
328	Pellia.fasta	Ch5	160082933	160084138	+	5
329	Herbertus.fasta	OZ218199.1	72837555	72844087	+	9
329	Pellia.fasta	Ch1	460843385	460849497	-	9
330	Herbertus.fasta	OZ218199.1	72903093	72904401	+	4
330	Pellia.fasta	Ch5	157894457	157895768	+	4
331	Herbertus.fasta	OZ218199.1	73770184	73773785	+	5
331	Pellia.fasta	Ch5	47469908	47473735	-	5
332	Herbertus.fasta	OZ218199.1	76134814	76138326	+	4
332	Pellia.fasta	Ch5	88753731	88759578	+	4
333	Herbertus.fasta	OZ218199.1	78019233	78024222	+	6
333	Pellia.fasta	Ch5	129433167	129442004	-	6
334	Herbertus.fasta	OZ218199.1	78557885	78563752	+	5
334	Pellia.fasta	Ch5	216633186	216641992	-	5
335	Herbertus.fasta	OZ218199.1	86207586	86215973	+	4
335	Pellia.fasta	Ch5	83816838	83828044	+	4
336	Herbertus.fasta	OZ218199.1	90482519	90486410	+	7
336	Pellia.fasta	Ch5	96395343	96401854	-	7
337	Herbertus.fasta	OZ218199.1	94266273	94271676	+	6
337	Pellia.fasta	Ch2	449277242	449283376	-	6
338	Herbertus.fasta	OZ218199.1	94857239	94864453	+	4
338	Pellia.fasta	Ch5	93934794	93974876	+	4
339	Herbertus.fasta	OZ218199.1	96615095	96618080	+	4
339	Pellia.fasta	Ch1	435314585	435317730	+	4
340	Herbertus.fasta	OZ218199.1	96992044	96996994	+	5
340	Pellia.fasta	Ch1	409949356	409954436	-	5
341	Herbertus.fasta	OZ218199.1	97260937	97274513	+	8
341	Pellia.fasta	Ch1	430769533	430976021	-	8
342	Herbertus.fasta	OZ218199.1	97786153	97790881	+	4
342	Pellia.fasta	Ch5	51553352	51577230	-	4
343	Herbertus.fasta	OZ218199.1	105101740	105103919	+	4
343	Pellia.fasta	Ch5	51268377	51271187	+	4
344	Herbertus.fasta	OZ218199.1	106071399	106075621	+	8
344	Pellia.fasta	Ch5	32792079	32796457	+	8
345	Herbertus.fasta	OZ218199.1	106796209	106798294	+	5
345	Pellia.fasta	Ch5	67552149	67553802	+	5
346	Herbertus.fasta	OZ218200.1	4249388	4252883	+	4
346	Pellia.fasta	Ch7	214692950	214750747	-	4
347	Herbertus.fasta	OZ218200.1	21321505	21325684	+	4
347	Pellia.fasta	Ch7	183270183	183274776	+	4
348	Herbertus.fasta	OZ218200.1	21958449	21963329	+	6
348	Pellia.fasta	Ch7	182796729	182800745	+	6
349	Herbertus.fasta	OZ218200.1	36058450	36062814	+	6
349	Pellia.fasta	Ch7	202659208	202700161	+	6
350	Herbertus.fasta	OZ218200.1	42887597	42893658	+	4
350	Pellia.fasta	Ch7	193485854	193497091	+	4
351	Herbertus.fasta	OZ218200.1	43534435	43545359	+	9
351	Pellia.fasta	Ch7	167998828	168014049	-	9
352	Herbertus.fasta	OZ218200.1	50864080	50866625	+	5
352	Pellia.fasta	Ch1	378606429	378609343	-	5
353	Herbertus.fasta	OZ218200.1	52343976	52346339	+	4
353	Pellia.fasta	Ch8	15030336	15033239	-	4
354	Herbertus.fasta	OZ218200.1	55808826	55810655	+	4
354	Pellia.fasta	Ch1	107392750	107394642	-	4
355	Herbertus.fasta	OZ218200.1	55817191	55818828	+	4
355	Pellia.fasta	Ch2	176093873	176097617	+	4
356	Herbertus.fasta	OZ218200.1	56374965	56387747	+	9
356	Pellia.fasta	Ch8	13145662	13158321	-	9
357	Herbertus.fasta	OZ218200.1	56781681	56786016	+	4
357	Pellia.fasta	Ch3	282930133	282934492	+	4
358	Herbertus.fasta	OZ218200.1	58188137	58189406	+	4
358	Pellia.fasta	Ch8	151538153	151539409	-	4
359	Herbertus.fasta	OZ218200.1	59929753	59932053	+	4
359	Pellia.fasta	Ch4	210352219	210363039	+	4
360	Herbertus.fasta	OZ218200.1	61369235	61371343	+	4
360	Pellia.fasta	Ch4	123244611	123246903	-	4
361	Herbertus.fasta	OZ218200.1	61793597	61796261	+	7
361	Pellia.fasta	Ch4	273826999	273831911	-	7
362	Herbertus.fasta	OZ218200.1	62472806	62480423	+	5
362	Pellia.fasta	Ch4	107114918	107121590	-	5
363	Herbertus.fasta	OZ218200.1	64708127	64712274	+	4
363	Pellia.fasta	Ch4	262261224	262265708	+	4
364	Herbertus.fasta	OZ218200.1	67981609	67985111	+	4
364	Pellia.fasta	Ch4	239801683	239805315	-	4
365	Herbertus.fasta	OZ218200.1	69004327	69007235	+	5
365	Pellia.fasta	Ch4	243702330	243705416	+	5
366	Herbertus.fasta	OZ218200.1	69306026	69312333	+	5
366	Pellia.fasta	Ch4	308577478	308618367	-	5
367	Herbertus.fasta	OZ218200.1	69470782	69472953	+	4
367	Pellia.fasta	Ch4	249569384	249571618	-	4
368	Herbertus.fasta	OZ218200.1	69618176	69628245	+	7
368	Pellia.fasta	Ch4	123012817	123067793	-	7
369	Herbertus.fasta	OZ218200.1	71181939	71187767	+	10
369	Pellia.fasta	Ch8	149770733	149776104	+	10
370	Herbertus.fasta	OZ218200.1	71191117	71197866	+	4
370	Pellia.fasta	Ch8	150755402	150764689	-	4
371	Herbertus.fasta	OZ218200.1	72579079	72581477	+	5
371	Pellia.fasta	Ch4	241794104	241796696	-	5
372	Herbertus.fasta	OZ218200.1	73884839	73897216	+	5
372	Pellia.fasta	Ch8	32096041	32124495	+	5
373	Herbertus.fasta	OZ218200.1	76994928	76996461	+	7
373	Pellia.fasta	Ch4	116315724	116317304	-	7
374	Herbertus.fasta	OZ218200.1	79717841	79721080	+	4
374	Pellia.fasta	Ch4	261095187	261099763	-	4
375	Herbertus.fasta	OZ218200.1	84783227	84784758	+	4
375	Pellia.fasta	Ch5	85224172	85225795	+	4
376	Herbertus.fasta	OZ218200.1	91405610	91407271	+	5
376	Pellia.fasta	Ch4	253305687	253307374	-	5
377	Herbertus.fasta	OZ218200.1	93751399	93754933	+	4
377	Pellia.fasta	Ch2	329646891	329661838	+	4
378	Herbertus.fasta	OZ218200.1	96740075	96749575	+	5
378	Pellia.fasta	Ch4	200525340	200561193	-	5
379	Herbertus.fasta	OZ218201.1	4056154	4061514	+	8
379	Pellia.fasta	Ch3	2832719	2837611	+	8
380	Herbertus.fasta	OZ218201.1	4101337	4104467	+	4
380	Pellia.fasta	Ch2	18712056	18725384	-	4
381	Herbertus.fasta	OZ218201.1	5153078	5157162	+	4
381	Pellia.fasta	Ch3	18538528	18543251	-	4
382	Herbertus.fasta	OZ218201.1	7224543	7232549	+	4
382	Pellia.fasta	Ch4	44677762	44688926	-	4
383	Herbertus.fasta	OZ218201.1	7988122	7992390	+	8
383	Pellia.fasta	Ch3	59597129	59605596	-	8
384	Herbertus.fasta	OZ218201.1	8966503	8969848	+	4
384	Pellia.fasta	Ch2	398689077	398694125	+	4
385	Herbertus.fasta	OZ218201.1	10749172	10752562	+	6
385	Pellia.fasta	Ch6	110526090	110579969	+	6
386	Herbertus.fasta	OZ218201.1	15020688	15023575	+	7
386	Pellia.fasta	Ch4	42206910	42210473	+	7
387	Herbertus.fasta	OZ218201.1	15115170	15120982	+	5
387	Pellia.fasta	Ch4	42405467	42411565	+	5
388	Herbertus.fasta	OZ218201.1	22780423	22782054	+	5
388	Pellia.fasta	Ch3	319640465	319642096	-	5
389	Herbertus.fasta	OZ218201.1	24604077	24611452	+	5
389	Pellia.fasta	Ch6	132524216	132550495	-	5
390	Herbertus.fasta	OZ218201.1	26731671	26737871	+	4
390	Pellia.fasta	Ch3	358257002	358263047	-	4
391	Herbertus.fasta	OZ218201.1	28856590	28857813	+	4
391	Pellia.fasta	Ch6	155570966	155573235	-	4
392	Herbertus.fasta	OZ218201.1	30094786	30096044	+	6
392	Pellia.fasta	Ch3	68079144	68080396	+	6
393	Herbertus.fasta	OZ218201.1	32278838	32284618	+	5
393	Pellia.fasta	Ch3	64523820	64540491	+	5
394	Herbertus.fasta	OZ218201.1	38781214	38783324	+	4
394	Pellia.fasta	Ch3	4431858	4434953	+	4
395	Herbertus.fasta	OZ218201.1	38802979	38824000	+	4
395	Pellia.fasta	Ch3	5252452	5334120	+	4
396	Herbertus.fasta	OZ218201.1	39434955	39438913	+	4
396	Pellia.fasta	Ch3	352079806	352084014	-	4
397	Herbertus.fasta	OZ218201.1	39617681	39619941	+	5
397	Pellia.fasta	Ch2	291152551	291156715	+	5
398	Herbertus.fasta	OZ218201.1	39832695	39833909	+	4
398	Pellia.fasta	Ch3	7574777	7576113	-	4
399	Herbertus.fasta	OZ218201.1	42377394	42381410	+	4
399	Pellia.fasta	Ch8	233035782	233058074	+	4
400	Herbertus.fasta	OZ218201.1	46503431	46505165	+	4
400	Pellia.fasta	Ch3	71473059	71475260	-	4
401	Herbertus.fasta	OZ218201.1	46570570	46571922	+	4
401	Pellia.fasta	Ch6	231459666	231461070	+	4
402	Herbertus.fasta	OZ218201.1	49329688	49336423	+	6
402	Pellia.fasta	Ch8	230134720	230150169	-	6
403	Herbertus.fasta	OZ218201.1	49964490	49968404	+	5
403	Pellia.fasta	Ch6	128446864	128451147	+	5
404	Herbertus.fasta	OZ218201.1	54869032	54873829	+	4
404	Pellia.fasta	Ch6	120732383	120749146	+	4
405	Herbertus.fasta	OZ218201.1	55064328	55065807	+	4
405	Pellia.fasta	Ch3	351945114	351946372	-	4
406	Herbertus.fasta	OZ218201.1	56643545	56645916	+	4
406	Pellia.fasta	Ch6	130429907	130434057	+	4
407	Herbertus.fasta	OZ218201.1	62048574	62056681	+	5
407	Pellia.fasta	Ch3	2665324	2677494	+	5
408	Herbertus.fasta	OZ218201.1	63446271	63454913	+	4
408	Pellia.fasta	Ch3	307999882	308011282	-	4
409	Herbertus.fasta	OZ218201.1	69239612	69245104	+	5
409	Pellia.fasta	Ch3	193040508	193054071	+	5
410	Herbertus.fasta	OZ218201.1	70913815	70919265	+	5
410	Pellia.fasta	Ch6	124408106	124447077	+	5
411	Herbertus.fasta	OZ218201.1	72254931	72256470	+	8
411	Pellia.fasta	Ch3	129482306	129483946	-	8
412	Herbertus.fasta	OZ218201.1	73667405	73675857	+	4
412	Pellia.fasta	Ch3	266515789	266527010	+	4
413	Herbertus.fasta	OZ218201.1	74488720	74499522	+	6
413	Pellia.fasta	Ch3	301108886	301120060	-	6
414	Herbertus.fasta	OZ218201.1	75659708	75663221	+	8
414	Pellia.fasta	Ch6	107684816	107688038	+	8
415	Herbertus.fasta	OZ218201.1	75682298	75684199	+	4
415	Pellia.fasta	Ch6	127625123	127628937	-	4
416	Herbertus.fasta	OZ218201.1	81716787	81719800	+	4
416	Pellia.fasta	Ch6	185024659	185027809	-	4
417	Herbertus.fasta	OZ218201.1	83345885	83349079	+	4
417	Pellia.fasta	Ch3	311500638	311504368	-	4
418	Herbertus.fasta	OZ218201.1	83385997	83390509	+	5
418	Pellia.fasta	Ch3	351677443	351685888	+	5
419	Herbertus.fasta	OZ218201.1	86082389	86089051	+	6
419	Pellia.fasta	Ch6	207821146	207830882	+	6
420	Herbertus.fasta	OZ218201.1	86345712	86348124	+	4
420	Pellia.fasta	Ch3	259229530	259231415	+	4
421	Herbertus.fasta	OZ218201.1	90109907	90111718	+	4
421	Pellia.fasta	Ch6	229528075	229542238	-	4
422	Herbertus.fasta	OZ218201.1	90677055	90682851	+	4
422	Pellia.fasta	Ch2	189594174	189600851	-	4
423	Herbertus.fasta	OZ218201.1	92481299	92483778	+	4
423	Pellia.fasta	Ch6	183737121	183739807	+	4
424	Herbertus.fasta	OZ218201.1	92887270	92890225	+	4
424	Pellia.fasta	Ch6	160789325	160808065	+	4
425	Herbertus.fasta	OZ218201.1	93471791	93474829	+	6
425	Pellia.fasta	Ch3	257095102	257097472	+	6
426	Herbertus.fasta	OZ218201.1	95181800	95184698	+	5
426	Pellia.fasta	Ch6	203100874	203105250	-	5
427	Herbertus.fasta	OZ218201.1	96053454	96062637	+	11
427	Pellia.fasta	Ch6	138546622	138624647	+	11
428	Herbertus.fasta	OZ218202.1	49774315	49786874	+	9
428	Pellia.fasta	Ch9	13222450	13234091	-	9
